# Supplementary material for: 2-Bromo­pyridine-3-carboxylic acid
Source: Acta Crystallogr Sect E Struct Rep Online. 2010 Jan 30;66(Pt 2):o486. doi: 10.1107/S1600536810003314 (PMC2979810; doi:10.1107/S1600536810003314)
Supplement: Supplementary file 2 [file e-66-0o486-Isup2.hkl]

#
# h,k,l, Fc-squared, Fo-squared, sigma(Fo-squared) and status flag
#
data_I
_shelx_title ' C6 H4 Br N O2 in P21/c'
_shelx_refln_list_code          4
_shelx_F_calc_maximum      170.95
_exptl_crystal_F_000       392.00
_reflns_d_resolution_high  0.8410
 
loop_
 _symmetry_equiv_pos_as_xyz
 'x, y, z'
 '-x, y+1/2, -z+1/2'
 '-x, -y, -z'
 'x, -y-1/2, z-1/2'
 
_cell_length_a     3.9286
_cell_length_b    12.9737
_cell_length_c    12.8570
_cell_angle_alpha  90.000
_cell_angle_beta   96.695
_cell_angle_gamma  90.000
 
_shelx_F_squared_multiplier     1.000
 
loop_
 _refln_index_h
 _refln_index_k
 _refln_index_l
 _refln_F_squared_calc
 _refln_F_squared_meas
 _refln_F_squared_sigma
 _refln_observed_status
   1   0   0      519.70      567.77     31.65 o
   2   0   0     4633.29     4528.12    113.66 o
   3   0   0      498.43      485.12     38.06 o
   4   0   0     1245.98     1459.05    105.06 o
   1   1   0     5812.89     5151.29    116.63 o
   2   1   0      190.53      208.72     11.10 o
   3   1   0     1716.93     1730.06     53.28 o
   4   1   0      342.60      295.30     30.58 o
   1   2   0      849.93      792.20     17.52 o
   2   2   0      825.17      825.93     23.27 o
   3   2   0        8.12       31.15     13.57 o
   4   2   0      119.12      101.04     41.15 o
   1   3   0     9388.03     9432.88    179.04 o
   2   3   0       57.68       59.38      9.44 o
   3   3   0     2650.18     2856.23     92.13 o
   4   3   0      118.43      134.90     42.43 o
   0   4   0     6076.24     6531.05    174.19 o
   1   4   0       11.70        7.04      6.13 o
   2   4   0     3980.00     4011.73     73.67 o
   3   4   0      336.41      301.63     18.77 o
   4   4   0      399.55      376.56     63.98 o
   1   5   0      403.71      484.43     20.43 o
   2   5   0       33.75       51.14      7.08 o
   3   5   0        4.01       26.14     13.97 o
   4   5   0       30.31       52.77     31.83 o
   0   6   0    10613.08    12229.49    265.83 o
   1   6   0     1170.96     1326.27     37.60 o
   2   6   0     3269.12     3354.22     71.19 o
   3   6   0      467.60      424.95     25.66 o
   4   6   0      595.11      654.24     48.16 o
   1   7   0     7637.94     8077.39    160.02 o
   2   7   0       50.00       40.62      9.24 o
   3   7   0     1489.78     1518.98     61.85 o
   4   7   0      170.06      213.96     46.10 o
   0   8   0      376.13      404.18     22.05 o
   1   8   0        2.95        6.20     11.29 o
   2   8   0       84.17      104.33     15.21 o
   3   8   0      449.25      439.42     31.46 o
   1   9   0     1427.82     1515.28     40.73 o
   2   9   0      187.68      150.72     18.54 o
   3   9   0     1132.99     1067.95     60.58 o
   0  10   0     4461.05     5108.19    164.81 o
   1  10   0      185.61      159.12     15.80 o
   2  10   0     4340.63     4657.55    177.32 o
   3  10   0       29.91        0.14     35.64 o
   1  11   0      447.76      374.15     27.31 o
   2  11   0        0.10       -5.65     24.18 o
   3  11   0      694.68      840.29    116.51 o
   0  12   0      265.21      272.91     28.03 o
   1  12   0       28.52       13.11     16.60 o
   2  12   0      241.71      240.39     35.32 o
   1  13   0     2106.22     2233.98     95.59 o
   2  13   0      203.31      136.16     37.44 o
   0  14   0      746.06      656.41    149.60 o
   1  14   0        3.33        6.77     27.95 o
   1  15   0      104.32      132.48     66.51 o
  -4   1   1      211.60      180.76     24.85 o
  -3   1   1      748.84      741.90     30.99 o
  -2   1   1     3352.90     3385.13     70.50 o
  -1   1   1     1686.38     1656.59     30.77 o
   1   1   1     4098.08     3859.69     77.73 o
   2   1   1     4677.06     4774.09     78.47 o
   3   1   1      106.06      105.16     15.05 o
   4   1   1      558.93      563.82     62.40 o
  -4   2   1      726.46      704.94     47.45 o
  -3   2   1      330.36      305.26     23.39 o
  -2   2   1     3743.19     3656.09     81.01 o
  -1   2   1    12287.83    11964.49    200.08 o
   0   2   1     1270.95     1382.37     38.09 o
   1   2   1     3556.79     3237.11     65.10 o
   2   2   1       29.93       25.74      8.90 o
   3   2   1     2650.32     2831.74     78.76 o
   4   2   1       99.10       39.55     34.46 o
  -4   3   1       12.24       53.06     24.97 o
  -3   3   1       34.26       20.69     12.89 o
  -2   3   1     1086.74     1142.53     30.51 o
  -1   3   1      274.50      257.99      8.52 o
   0   3   1      202.74      223.04      6.51 o
   1   3   1      633.64      566.96     17.43 o
   2   3   1      407.30      373.00     14.52 o
   3   3   1       19.59       18.98     14.25 o
   4   3   1       46.81       58.98     27.45 o
  -4   4   1      296.59      223.63     34.69 o
  -3   4   1      772.41      766.52     35.00 o
  -2   4   1     1553.42     1685.53     40.82 o
  -1   4   1     4486.52     4472.60     81.99 o
   0   4   1     1428.47     1610.53     30.83 o
   1   4   1     3591.76     3393.53     55.20 o
   2   4   1     2549.19     2721.61     52.77 o
   3   4   1      551.97      576.92     28.54 o
   4   4   1        4.13        0.12     24.17 o
  -4   5   1      598.60      516.57     50.02 o
  -3   5   1     1895.43     1897.92     70.74 o
  -2   5   1     1272.53     1385.70     31.94 o
  -1   5   1     3728.36     3893.23     75.98 o
   0   5   1     4203.05     4648.43     87.25 o
   1   5   1      879.50      954.72     24.27 o
   2   5   1     3000.72     2847.18     49.65 o
   3   5   1      634.62      543.39     22.50 o
   4   5   1     1123.35     1188.40     71.14 o
  -4   6   1      402.13      395.59     62.38 o
  -3   6   1      956.92      896.61     35.89 o
  -2   6   1      198.05      198.38     15.10 o
  -1   6   1     2402.50     2603.86     51.45 o
   0   6   1     2984.17     3123.19     62.31 o
   1   6   1     1381.30     1474.39     33.93 o
   2   6   1      362.35      350.53     13.39 o
   3   6   1      120.93      110.92     13.82 o
   4   6   1       95.28       55.63     38.21 o
  -4   7   1        3.29       24.72     54.54 o
  -3   7   1      280.24      252.96     25.72 o
  -2   7   1      343.50      313.99     16.27 o
  -1   7   1       13.31       13.86      6.23 o
   0   7   1      775.75      790.97     18.66 o
   1   7   1      926.86      927.59     23.80 o
   2   7   1     1094.67     1089.31     49.30 o
   3   7   1       67.67       34.39     25.37 o
   4   7   1       39.55       56.25     38.43 o
  -3   8   1      257.53      183.24     21.13 o
  -2   8   1     2309.54     2414.43     67.69 o
  -1   8   1     2664.02     3067.51     58.77 o
   0   8   1      623.28      578.65     17.83 o
   1   8   1     4925.33     5543.50    115.77 o
   2   8   1      167.68      149.34     18.57 o
   3   8   1     1011.56     1076.67     38.18 o
  -3   9   1      259.44      249.33     18.05 o
  -2   9   1      501.85      424.56     39.62 o
  -1   9   1      419.89      386.40     17.02 o
   0   9   1     1099.61     1217.85     32.71 o
   1   9   1      667.66      617.39     28.77 o
   2   9   1     1540.33     1475.06     62.44 o
   3   9   1       44.90       34.76     28.94 o
  -3  10   1       55.57       -4.78     50.42 o
  -2  10   1       58.39       44.67     19.93 o
  -1  10   1       36.97       36.13      9.60 o
   0  10   1        8.55        7.67      8.67 o
   1  10   1       24.69       29.27     14.63 o
   2  10   1      145.64       63.43     21.97 o
   3  10   1       99.74       46.03     56.45 o
  -3  11   1      485.09      537.06     46.79 o
  -2  11   1      621.64      442.70     40.81 o
  -1  11   1     1064.14     1104.77     51.18 o
   0  11   1     2751.29     2968.87     83.81 o
   1  11   1      685.28      615.49     28.36 o
   2  11   1      514.46      435.11     38.09 o
   3  11   1      248.85      119.52     66.67 o
  -2  12   1      633.17      582.72     76.60 o
  -1  12   1      341.40      347.77     20.10 o
   0  12   1      209.05      231.10     19.56 o
   1  12   1     1783.44     1866.87     94.11 o
   2  12   1      205.10      187.35     37.35 o
  -2  13   1       28.57       17.53     29.58 o
  -1  13   1       55.59      -32.27     26.80 o
   0  13   1       56.93       60.64     14.81 o
   1  13   1       88.33       96.39     27.16 o
   2  13   1       17.05       11.72     43.67 o
  -1  14   1      500.59      414.42     64.63 o
   0  14   1     1078.04     1098.33     75.99 o
   1  14   1      683.82      545.70     61.57 o
  -1  15   1      745.12      677.95     92.99 o
   0  15   1      822.25      847.45     59.85 o
   1  15   1      212.07      117.63     55.28 o
  -4   0   2      257.09      239.81     68.56 o
  -3   0   2     3256.48     3214.77    101.07 o
  -2   0   2       35.27       46.42      9.96 o
  -1   0   2    29222.81    27818.37    732.54 o
   0   0   2       85.26       69.27      6.43 o
   1   0   2     8871.87     7988.14    197.73 o
   2   0   2      285.48      245.98     15.94 o
   3   0   2     4017.67     4493.36    131.19 o
   4   0   2      157.04       55.90     51.72 o
  -4   1   2      301.88      275.66     43.71 o
  -3   1   2       10.92        8.30     11.06 o
  -2   1   2     2140.74     2084.98     36.76 o
  -1   1   2    12041.59    11952.37    232.37 o
   0   1   2     4573.86     4132.32     81.61 o
   1   1   2     2627.24     2352.87     43.90 o
   2   1   2     3289.27     3252.23     53.13 o
   3   1   2      405.90      375.38     15.03 o
   4   1   2      150.17       63.60     32.56 o
  -4   2   2        1.15        6.05     23.14 o
  -3   2   2      519.14      416.63     24.24 o
  -2   2   2       60.62       81.95     11.57 o
  -1   2   2      561.27      634.40     13.86 o
   0   2   2      230.58      206.41      6.87 o
   1   2   2     1334.89     1225.37     25.18 o
   2   2   2      360.69      326.06     12.88 o
   3   2   2       65.21       56.85     10.02 o
   4   2   2      127.81      148.09     29.94 o
  -4   3   2      858.25      827.81     57.14 o
  -3   3   2        4.04        8.45     12.06 o
  -2   3   2     3751.31     3776.70     89.62 o
  -1   3   2      273.71      316.68     11.53 o
   0   3   2    15374.92    15188.47    303.04 o
   1   3   2      449.33      459.41     10.60 o
   2   3   2     4836.84     4860.19     85.63 o
   3   3   2      432.30      333.70     20.94 o
   4   3   2     1126.68     1081.00     51.06 o
  -4   4   2        8.95       -8.63     39.17 o
  -3   4   2     1759.95     1781.67     62.98 o
  -2   4   2      152.51      166.55     14.87 o
  -1   4   2     2942.57     2931.51     54.22 o
   0   4   2      317.24      339.27     13.32 o
   1   4   2     3720.25     3711.29     93.29 o
   2   4   2      356.83      356.51     16.37 o
   3   4   2     1234.32     1303.61     49.08 o
   4   4   2      147.44      110.17     30.75 o
  -4   5   2        9.73       -3.80     32.69 o
  -3   5   2        1.57        6.82     16.68 o
  -2   5   2        6.96        6.87      8.44 o
  -1   5   2      152.23      165.42      9.43 o
   0   5   2     1965.42     2196.64     40.23 o
   1   5   2       46.20       30.41      7.96 o
   2   5   2       57.46       62.79      8.06 o
   3   5   2        0.30        2.24      8.54 o
   4   5   2        0.33      -26.59     27.03 o
  -4   6   2      105.10       76.34     39.05 o
  -3   6   2     1484.36     1548.15     50.81 o
  -2   6   2      136.09      112.31     12.42 o
  -1   6   2     5371.89     5743.27    106.73 o
   0   6   2      204.76      227.87      9.34 o
   1   6   2     4385.81     4540.38     89.31 o
   2   6   2      957.48     1033.28     22.67 o
   3   6   2     1427.57     1465.00     46.79 o
   4   6   2      301.68      331.50     39.54 o
  -4   7   2      146.78      216.29     49.37 o
  -3   7   2        8.96       -0.41     25.45 o
  -2   7   2     3366.01     3484.84     75.19 o
  -1   7   2        4.32       12.62      7.76 o
   0   7   2     9328.52    10552.40    169.92 o
   1   7   2      193.19      162.13     12.26 o
   2   7   2     4736.14     4857.05    124.22 o
   3   7   2      602.64      535.02     20.70 o
   4   7   2      219.18      231.24     68.37 o
  -3   8   2       33.44       63.21     20.53 o
  -2   8   2       23.14       22.36     13.92 o
  -1   8   2      248.43      267.46     13.00 o
   0   8   2        0.54        2.57      7.66 o
   1   8   2        3.75        3.52      8.61 o
   2   8   2      290.26      314.06     27.95 o
   3   8   2      187.33      152.34     12.07 o
  -3   9   2      132.75      122.89     21.91 o
  -2   9   2      639.93      619.66     30.00 o
  -1   9   2       23.86       21.70      8.19 o
   0   9   2     2266.33     2361.36     54.82 o
   1   9   2       22.57       19.04     11.64 o
   2   9   2      544.80      524.84     28.30 o
   3   9   2      247.47      208.26     29.10 o
  -3  10   2     1288.54     1339.12     53.40 o
  -2  10   2        0.60       -4.09     10.22 o
  -1  10   2     3661.78     3992.50     88.45 o
   0  10   2      422.13      419.37     16.93 o
   1  10   2     3820.77     4164.31    100.23 o
   2  10   2       37.91       57.51     21.26 o
   3  10   2      938.35      895.89     90.85 o
  -3  11   2       35.95        0.92     43.50 o
  -2  11   2      106.27      121.37     42.30 o
  -1  11   2        0.57       -5.29     12.21 o
   0  11   2      890.57      846.07     30.50 o
   1  11   2       77.08       40.06     38.57 o
   2  11   2      503.57      410.35     29.72 o
   3  11   2       92.35       43.49     62.39 o
  -2  12   2        8.82       47.39     40.06 o
  -1  12   2      440.39      464.32     26.72 o
   0  12   2        3.92      -13.61     17.53 o
   1  12   2      581.21      571.30     33.07 o
   2  12   2      623.03      606.75     49.09 o
  -2  13   2     1619.70     1532.85    108.32 o
  -1  13   2      120.89       86.32     18.95 o
   0  13   2     1533.43     1593.16     49.02 o
   1  13   2      138.38      149.72     22.86 o
   2  13   2     1433.64     1630.22    104.45 o
  -1  14   2      573.81      528.12     52.38 o
   0  14   2       32.38      -37.97     33.89 o
   1  14   2      924.77      785.33     57.45 o
   0  15   2       20.88      -56.07    105.85 o
  -4   1   3      217.00      -90.79    122.60 o
  -3   1   3      902.48      859.91     34.99 o
  -2   1   3     3805.09     3869.49     70.63 o
  -1   1   3    11467.79    11105.66    208.87 o
   0   1   3      328.05      273.62      8.31 o
   1   1   3    11895.20    11088.28    172.46 o
   2   1   3      426.88      435.34     14.92 o
   3   1   3     1735.59     1770.03     47.42 o
   4   1   3       41.10      -22.28     31.71 o
  -4   2   3      678.00      680.95     68.89 o
  -3   2   3     1702.33     1776.30     61.87 o
  -2   2   3     4574.08     4853.18     89.53 o
  -1   2   3      430.86      381.86     11.04 o
   0   2   3     7177.29     6642.34    127.25 o
   1   2   3      294.54      287.02      8.87 o
   2   2   3     7389.52     7443.17    122.15 o
   3   2   3       15.97       18.52      9.98 o
   4   2   3     1295.12     1347.04     59.19 o
  -4   3   3        1.78       17.27     55.73 o
  -3   3   3      356.97      286.09     18.34 o
  -2   3   3      181.11      202.97     10.89 o
  -1   3   3      739.56      770.48     19.61 o
   0   3   3      228.87      215.72     10.10 o
   1   3   3     6964.30     6895.08    116.47 o
   2   3   3       69.87       57.44      7.77 o
   3   3   3        4.67        6.11     11.30 o
   4   3   3        1.56       14.43     24.09 o
  -4   4   3      177.16       57.65     34.01 o
  -3   4   3      226.95      234.75     21.39 o
  -2   4   3     1807.08     1913.70     41.77 o
  -1   4   3     1681.61     1761.90     34.67 o
   0   4   3     5621.87     5431.38    100.76 o
   1   4   3     1203.32     1136.06     25.53 o
   2   4   3     1004.86      929.68     25.54 o
   3   4   3        8.11       19.50     10.49 o
   4   4   3      172.90      142.43     38.07 o
  -4   5   3     1021.07     1044.19     73.23 o
  -3   5   3      966.73     1034.51     37.95 o
  -2   5   3     3207.20     3489.12     65.49 o
  -1   5   3     5086.87     5509.88    106.77 o
   0   5   3      747.13      788.99     19.98 o
   1   5   3     4887.47     4610.78     85.08 o
   2   5   3       28.53       26.38      7.82 o
   3   5   3     2697.37     2880.24     72.61 o
   4   5   3       19.37       39.91     39.65 o
  -4   6   3      275.92      242.01     41.35 o
  -3   6   3       76.23       45.86     21.98 o
  -2   6   3      755.73      741.44     30.27 o
  -1   6   3      670.08      677.83     19.50 o
   0   6   3     2839.09     2858.97     51.99 o
   1   6   3      258.55      285.98     20.80 o
   2   6   3      263.21      228.84     14.36 o
   3   6   3      124.96      100.57     16.95 o
   4   6   3      154.29      101.81     58.59 o
  -4   7   3        2.41      -60.56     55.61 o
  -3   7   3       66.05       53.82     20.76 o
  -2   7   3      162.20      168.84     13.77 o
  -1   7   3     2480.09     2545.42     47.18 o
   0   7   3      820.58      847.22     25.93 o
   1   7   3     1137.54     1192.93     28.94 o
   2   7   3        0.23       12.74      8.84 o
   3   7   3      449.69      401.53     23.12 o
  -3   8   3      817.48      786.89     40.65 o
  -2   8   3     3181.81     3475.85     80.37 o
  -1   8   3      693.75      669.35     18.08 o
   0   8   3     4345.78     4920.38     95.53 o
   1   8   3      464.30      441.51     19.36 o
   2   8   3     4017.12     4322.09    134.66 o
   3   8   3        0.40       15.09     14.55 o
  -3   9   3      511.17      496.21     26.94 o
  -2   9   3      492.09      434.38     22.69 o
  -1   9   3     1953.76     2108.00     50.67 o
   0   9   3     1028.54     1109.34     40.03 o
   1   9   3     4763.53     5283.21    124.13 o
   2   9   3      129.64       75.56     22.54 o
   3   9   3      581.80      569.53     64.31 o
  -3  10   3       37.36       60.47     54.29 o
  -2  10   3       34.36        7.17     19.77 o
  -1  10   3      132.36      120.46     18.00 o
   0  10   3       48.87       54.70     10.25 o
   1  10   3       12.01       -0.26     12.22 o
   2  10   3        8.89       -1.88     25.98 o
   3  10   3       11.42      -23.62     42.87 o
  -3  11   3      533.70      273.73     96.85 o
  -2  11   3      194.23      169.46     17.29 o
  -1  11   3     2494.08     2580.61     69.68 o
   0  11   3      913.71      895.66     28.56 o
   1  11   3     1247.50     1187.90     55.66 o
   2  11   3       41.50       36.62     32.02 o
   3  11   3      703.54      595.63     84.70 o
  -2  12   3      813.75      809.57     55.61 o
  -1  12   3      351.53      347.54     22.15 o
   0  12   3     1549.96     1772.63     76.10 o
   1  12   3       21.71       -7.85     21.82 o
   2  12   3      791.38      697.99     58.21 o
  -2  13   3       21.26      -38.39     35.10 o
  -1  13   3      445.81      424.86     36.96 o
   0  13   3       72.44       52.70     41.26 o
   1  13   3        1.03      -17.40     38.52 o
   2  13   3        2.64       32.22     34.53 o
  -1  14   3      421.54      368.17     51.92 o
   0  14   3     1061.17     1053.01     56.12 o
   1  14   3       97.81      117.09     49.69 o
   0  15   3      230.33      252.05     50.41 o
  -4   0   4      912.60     1028.68    100.17 o
  -3   0   4      145.32      106.72     22.68 o
  -2   0   4      947.69      856.21     33.91 o
  -1   0   4      591.79      594.84     25.46 o
   0   0   4    18124.68    15974.71    347.36 o
   1   0   4      595.43      563.79     18.75 o
   2   0   4     3787.46     3766.03    103.29 o
   3   0   4     1083.02     1096.97     55.26 o
   4   0   4      120.46      114.22     44.92 o
  -4   1   4        2.93      -60.56     76.48 o
  -3   1   4      788.32      743.02     27.05 o
  -2   1   4     1311.81     1322.10     33.87 o
  -1   1   4      797.76      784.85     19.50 o
   0   1   4     4318.01     3827.20     65.41 o
   1   1   4     1382.92     1227.31     23.57 o
   2   1   4      251.95      216.40     12.71 o
   3   1   4       50.47       53.62     11.52 o
   4   1   4      356.41      327.66     44.92 o
  -4   2   4      170.00      186.51     52.07 o
  -3   2   4       98.99       45.66     16.89 o
  -2   2   4      743.67      785.20     32.53 o
  -1   2   4        3.44       -1.89      7.34 o
   0   2   4      252.89      295.28     10.76 o
   1   2   4     1489.85     1539.25     25.65 o
   2   2   4       35.59       30.47      8.70 o
   3   2   4       36.63       29.94     16.06 o
   4   2   4      469.17      413.15     40.91 o
  -4   3   4        0.79      -21.48     36.61 o
  -3   3   4     2977.97     3123.05     97.22 o
  -2   3   4     3067.68     3257.18     61.30 o
  -1   3   4     5476.72     5386.06    102.09 o
   0   3   4     1302.22     1267.48     24.10 o
   1   3   4     5834.64     5524.02     80.86 o
   2   3   4     1641.41     1590.78     32.48 o
   3   3   4     1241.48     1239.66     39.75 o
   4   3   4      152.89      130.86     34.32 o
  -4   4   4      500.07      559.75     51.61 o
  -3   4   4      243.49      233.10     22.95 o
  -2   4   4     1610.68     1606.19     41.69 o
  -1   4   4     1141.46     1163.94     27.34 o
   0   4   4     3025.65     3013.71     57.30 o
   1   4   4      309.81      288.62     11.28 o
   2   4   4     1611.25     1652.38     34.84 o
   3   4   4      448.03      407.74     19.48 o
   4   4   4      599.39      555.50     64.26 o
  -4   5   4        4.48       22.72     45.10 o
  -3   5   4        2.16      -22.13     18.60 o
  -2   5   4       53.86       57.52      9.97 o
  -1   5   4      177.63      196.30     12.58 o
   0   5   4       61.56       72.57      6.98 o
   1   5   4      147.21      194.64     13.61 o
   2   5   4      100.26       85.06     13.69 o
   3   5   4        0.03      -10.97     11.73 o
   4   5   4       32.47      -16.62     42.91 o
  -4   6   4      548.20      631.03     59.95 o
  -3   6   4        8.76       -4.25     22.28 o
  -2   6   4     1818.97     1884.87     42.49 o
  -1   6   4        5.93       -1.43      8.35 o
   0   6   4     2971.85     3042.64     54.59 o
   1   6   4     1929.81     1994.60     44.93 o
   2   6   4     1829.78     1732.52     56.62 o
   3   6   4      935.39      914.88     31.18 o
  -4   7   4       28.53       11.38     42.95 o
  -3   7   4     1169.88     1212.55     52.67 o
  -2   7   4      120.47      107.51     13.81 o
  -1   7   4     4887.84     5112.06    103.71 o
   0   7   4     1941.89     2011.06     38.81 o
   1   7   4     3880.91     4041.40     90.35 o
   2   7   4      475.15      468.04     29.12 o
   3   7   4      514.82      382.13     25.62 o
  -3   8   4       14.83      -11.15     22.11 o
  -2   8   4       27.78       22.74     14.22 o
  -1   8   4        2.11       -6.99      8.58 o
   0   8   4       19.97        4.79     10.64 o
   1   8   4        7.21       13.80     18.24 o
   2   8   4      277.07      220.10     27.26 o
   3   8   4      193.22      165.31     22.16 o
  -3   9   4      441.57      409.35     31.45 o
  -2   9   4       75.04       69.84     22.37 o
  -1   9   4     1395.89     1434.90     37.41 o
   0   9   4       43.06       61.37     10.51 o
   1   9   4       85.75       75.92      9.45 o
   2   9   4      820.17      880.35     49.80 o
   3   9   4      519.85      446.63     48.64 o
  -3  10   4      172.78      141.02     52.38 o
  -2  10   4     1755.80     1710.16     65.77 o
  -1  10   4      358.38      298.37     18.44 o
   0  10   4     1454.43     1447.47     36.04 o
   1  10   4      219.80      189.97     14.56 o
   2  10   4     1616.37     1512.09     72.98 o
   3  10   4      406.18      457.95     63.47 o
  -3  11   4       60.56       52.68     62.93 o
  -2  11   4       17.55       24.46     19.07 o
  -1  11   4      589.20      578.02     24.65 o
   0  11   4      108.97       85.54     22.29 o
   1  11   4       73.24       89.06     17.45 o
   2  11   4       84.25       16.56     34.64 o
  -2  12   4      495.93      534.97     57.92 o
  -1  12   4      120.29       90.56     19.57 o
   0  12   4      708.63      679.05     35.19 o
   1  12   4      346.86      287.86     25.84 o
   2  12   4      181.94      121.03     43.30 o
  -2  13   4       86.30      109.25     57.55 o
  -1  13   4     1381.32     1282.49     58.53 o
   0  13   4      354.60      311.01     31.09 o
   1  13   4     1496.51     1530.13     94.58 o
   2  13   4      470.05      492.93     86.18 o
  -1  14   4       93.40      115.37     40.33 o
   0  14   4      595.24      590.28     57.16 o
   1  14   4      155.36      177.72    111.46 o
  -4   1   5      404.49      417.12     51.00 o
  -3   1   5      521.57      495.31     20.08 o
  -2   1   5     3700.31     3727.94     74.53 o
  -1   1   5      506.11      572.37     18.99 o
   0   1   5     9582.45     8812.37    144.59 o
   1   1   5      554.79      580.44     15.01 o
   2   1   5     2911.50     3057.92     62.71 o
   3   1   5        6.46       -1.64     13.68 o
   4   1   5      771.73      857.35     69.86 o
  -4   2   5      288.37      315.38     55.54 o
  -3   2   5      734.06      706.38     34.90 o
  -2   2   5     1391.49     1455.30     37.26 o
  -1   2   5     7260.93     7022.77    125.97 o
   0   2   5     2997.39     2868.88     53.05 o
   1   2   5     7223.67     7161.27    104.12 o
   2   2   5      124.72      134.23     10.48 o
   3   2   5     3690.75     4099.44     95.07 o
   4   2   5       87.58       69.24     32.08 o
  -4   3   5       26.11       20.31     34.73 o
  -3   3   5       74.19       75.15     13.48 o
  -2   3   5     1208.57     1305.31     33.21 o
  -1   3   5        0.99        3.64      7.19 o
   0   3   5     2978.47     2959.52     51.15 o
   1   3   5      796.88      763.07     16.55 o
   2   3   5       58.21       42.92     10.17 o
   3   3   5       29.13       12.03     13.97 o
   4   3   5      140.91      151.17     39.77 o
  -4   4   5       13.85       -2.78     40.76 o
  -3   4   5      290.39      292.34     18.02 o
  -2   4   5      811.07      822.54     24.86 o
  -1   4   5     4355.82     4230.98     75.50 o
   0   4   5      112.57      138.18      8.38 o
   1   4   5     1916.29     1813.49     37.10 o
   2   4   5      336.82      294.16     14.64 o
   3   4   5      804.33      818.83     29.88 o
   4   4   5      149.30      128.99     36.64 o
  -4   5   5      545.98      719.83     70.52 o
  -3   5   5      582.25      611.92     26.99 o
  -2   5   5     2164.01     2326.83     50.90 o
  -1   5   5      432.89      405.29     15.04 o
   0   5   5     4150.38     4132.00     70.39 o
   1   5   5       78.57       79.51      8.34 o
   2   5   5     4243.36     4432.07     90.68 o
   3   5   5       79.94       70.56     21.08 o
  -4   6   5       22.48      101.47     53.03 o
  -3   6   5      211.37      233.78     42.44 o
  -2   6   5       29.19       47.95     12.79 o
  -1   6   5     2151.15     2075.99     44.59 o
   0   6   5      323.42      289.27     13.35 o
   1   6   5     1333.28     1330.32     37.51 o
   2   6   5        0.06       16.56     14.31 o
   3   6   5      462.02      475.03     25.11 o
  -4   7   5       35.31      147.96     60.51 o
  -3   7   5      174.46      130.01     23.66 o
  -2   7   5      776.55      719.41     26.10 o
  -1   7   5      284.32      295.30     19.01 o
   0   7   5     1455.90     1499.04     34.07 o
   1   7   5       95.50       84.88     10.97 o
   2   7   5      786.56      775.44     33.84 o
   3   7   5        6.74      -29.65     19.77 o
  -3   8   5     1050.35     1128.02     51.26 o
  -2   8   5      758.11      804.31     31.87 o
  -1   8   5     2236.90     2351.08     55.89 o
   0   8   5      887.66      955.99     25.15 o
   1   8   5     7556.28     7962.43    146.37 o
   2   8   5        1.85       -0.29      9.08 o
   3   8   5     1395.00     1402.58     57.30 o
  -3   9   5      426.31      302.93     52.90 o
  -2   9   5     1477.90     1584.40     49.77 o
  -1   9   5      154.50      152.50     13.11 o
   0   9   5     2502.08     2645.75     63.34 o
   1   9   5       38.04       42.59     21.10 o
   2   9   5     1340.18     1526.37     74.25 o
   3   9   5       23.01      -12.52     36.73 o
  -3  10   5       10.26       82.61     37.47 o
  -2  10   5       69.21       72.06     20.82 o
  -1  10   5       49.79       56.08     14.96 o
   0  10   5      376.32      366.89     22.29 o
   1  10   5       71.43       54.65     21.13 o
   2  10   5        1.74      -18.24     33.46 o
   3  10   5       16.43        7.06     49.24 o
  -3  11   5       80.38       59.88     54.08 o
  -2  11   5     1212.29     1183.63     41.29 o
  -1  11   5      280.73      259.17     20.64 o
   0  11   5     1848.54     1754.08     48.66 o
   1  11   5       16.90       55.54     20.52 o
   2  11   5     1451.40     1586.47     82.62 o
  -2  12   5      319.08      213.46     41.01 o
  -1  12   5      627.83      596.29     31.22 o
   0  12   5       10.54       10.26     15.79 o
   1  12   5     2140.74     2373.90    132.72 o
   2  12   5        1.36       12.52     43.66 o
  -2  13   5      153.03      144.99     37.38 o
  -1  13   5        0.57       -1.61     29.72 o
   0  13   5       18.21       25.78     18.09 o
   1  13   5        0.07      -26.42     49.67 o
  -1  14   5      670.53      643.19     61.52 o
   0  14   5      232.35      148.58     34.84 o
   1  14   5      803.51      852.69    164.27 o
  -4   0   6       24.35       35.56     43.70 o
  -3   0   6      588.23      657.70     65.27 o
  -2   0   6     2569.03     2586.33     85.94 o
  -1   0   6    11323.21    10918.13    256.80 o
   0   0   6     2636.69     2467.34     64.95 o
   1   0   6     2626.37     2582.37     77.94 o
   2   0   6     6029.73     6163.66    196.63 o
   3   0   6      186.66      193.53     28.01 o
   4   0   6      360.01      311.26     67.92 o
  -4   1   6      174.51      255.21     36.78 o
  -3   1   6       69.44       67.93     15.72 o
  -2   1   6      638.44      585.87     23.50 o
  -1   1   6      764.97      769.45     19.85 o
   0   1   6      140.94      123.96      8.09 o
   1   1   6      912.77      858.61     17.38 o
   2   1   6      303.28      314.45     14.87 o
   3   1   6     1889.47     2049.68     64.89 o
   4   1   6       80.99       57.75     38.60 o
  -4   2   6        0.41       40.11     33.17 o
  -3   2   6     1515.54     1562.58     46.92 o
  -2   2   6      145.49      120.40     12.66 o
  -1   2   6       64.18       86.76     10.07 o
   0   2   6      260.62      226.78     10.09 o
   1   2   6      558.69      559.94     16.88 o
   2   2   6       92.38      100.55     11.69 o
   3   2   6       45.26       63.34     14.29 o
   4   2   6       56.09       15.60     40.35 o
  -4   3   6     1191.29     1471.09     72.45 o
  -3   3   6     1066.29     1143.33     41.42 o
  -2   3   6     2569.76     2740.70     62.03 o
  -1   3   6     2084.48     2074.40     37.72 o
   0   3   6     4326.91     4133.83     72.41 o
   1   3   6     3732.18     3542.08     60.24 o
   2   3   6     1061.57     1045.79     27.58 o
   3   3   6      307.01      346.61     24.18 o
  -4   4   6       48.44       80.39     40.04 o
  -3   4   6     1748.80     1866.04     60.15 o
  -2   4   6      938.89      991.74     30.08 o
  -1   4   6     2683.22     2732.08     51.04 o
   0   4   6     2158.92     2193.85     38.65 o
   1   4   6      663.42      601.00     26.31 o
   2   4   6     1299.05     1276.08     42.59 o
   3   4   6      250.19      261.67     23.85 o
  -4   5   6        5.57       19.96     61.44 o
  -3   5   6       36.55       17.21     19.88 o
  -2   5   6        0.29        8.17     13.50 o
  -1   5   6        4.26        9.24      8.76 o
   0   5   6      558.82      562.67     15.86 o
   1   5   6       25.07       22.25     11.68 o
   2   5   6        1.50       -2.39     12.75 o
   3   5   6       62.74       44.45     22.88 o
  -4   6   6        2.00        6.74     64.93 o
  -3   6   6      857.73      922.43     37.86 o
  -2   6   6      223.91      203.80     16.38 o
  -1   6   6     2245.41     2351.58     56.82 o
   0   6   6     1938.65     1898.04     38.50 o
   1   6   6     1741.89     1774.72     40.06 o
   2   6   6     2184.31     2299.98     63.08 o
   3   6   6      125.87      111.78     24.33 o
  -3   7   6      298.38      294.13     50.76 o
  -2   7   6     1427.12     1533.54     36.80 o
  -1   7   6     2042.16     2167.61     51.00 o
   0   7   6     3063.01     3127.80     65.00 o
   1   7   6      957.21      943.64     38.97 o
   2   7   6     1059.88     1034.92     36.04 o
   3   7   6      944.63      996.75     65.19 o
  -3   8   6        0.53      -41.34     28.94 o
  -2   8   6        4.28      -20.75     13.83 o
  -1   8   6      448.18      448.82     23.27 o
   0   8   6       51.00       62.95     11.25 o
   1   8   6       33.46       31.80     10.60 o
   2   8   6      353.46      400.51     22.62 o
   3   8   6       37.93       62.20     26.87 o
  -3   9   6       44.99       42.24     46.85 o
  -2   9   6      672.75      643.45     29.99 o
  -1   9   6      446.57      442.46     21.11 o
   0   9   6      181.47      165.62     13.95 o
   1   9   6     1172.88     1204.99     33.89 o
   2   9   6      245.95      261.03     38.70 o
   3   9   6      389.01      483.02     53.56 o
  -3  10   6      629.26      714.51     61.37 o
  -2  10   6      326.08      307.40     29.53 o
  -1  10   6     1382.95     1458.45     41.84 o
   0  10   6     3350.32     3569.39     84.59 o
   1  10   6     1170.55     1331.60     87.53 o
   2  10   6      491.13      495.08     54.11 o
  -2  11   6       93.28      109.51     42.37 o
  -1  11   6      515.75      490.84     28.44 o
   0  11   6       39.61       29.30     18.03 o
   1  11   6      138.07      189.59     44.50 o
   2  11   6      188.38      199.04     42.53 o
  -2  12   6       35.58       44.13     32.59 o
  -1  12   6      403.16      366.28     39.99 o
   0  12   6       14.05       27.59     18.71 o
   1  12   6      176.18      109.33     69.79 o
   2  12   6      130.24      136.87     75.19 o
  -1  13   6      333.08      305.16     36.24 o
   0  13   6     1179.85     1250.25     61.17 o
   1  13   6      648.45      590.90     58.44 o
   0  14   6      359.25      472.75     58.95 o
  -4   1   7        6.51      -25.11     32.54 o
  -3   1   7      741.84      750.75     33.70 o
  -2   1   7      176.04      201.94     17.92 o
  -1   1   7     3173.51     3110.10     60.86 o
   0   1   7        1.22        9.30      7.09 o
   1   1   7     3497.63     3399.11     56.17 o
   2   1   7       24.10       20.86     14.02 o
   3   1   7     1530.37     1514.52     59.56 o
  -4   2   7      395.06      512.15     43.79 o
  -3   2   7      276.18      246.19     24.14 o
  -2   2   7     2696.46     2660.21     79.15 o
  -1   2   7      554.36      529.44     19.11 o
   0   2   7     3499.84     3346.61     54.85 o
   1   2   7      862.95      861.11     27.04 o
   2   2   7     3028.47     3123.98     66.00 o
   3   2   7       12.19       15.35     15.70 o
  -4   3   7        2.08       22.07     45.61 o
  -3   3   7      231.83      179.85     24.33 o
  -2   3   7        5.41       -8.53     14.40 o
  -1   3   7       31.44       42.54      9.81 o
   0   3   7      461.60      518.60     21.67 o
   1   3   7     1062.56     1113.96     24.28 o
   2   3   7       78.10       71.97     10.50 o
   3   3   7       41.82       40.80     17.96 o
  -4   4   7      270.72      310.12     59.27 o
  -3   4   7        2.24      -21.08     18.66 o
  -2   4   7     1446.42     1438.86     45.06 o
  -1   4   7      112.61      156.45     13.41 o
   0   4   7     3886.44     3748.33     59.57 o
   1   4   7      125.31      111.92      9.79 o
   2   4   7     1018.21      979.94     25.81 o
   3   4   7      132.73      110.17     16.18 o
  -4   5   7        5.40      -18.78     49.33 o
  -3   5   7      721.95      830.34     40.29 o
  -2   5   7      151.43      122.53     20.23 o
  -1   5   7     3154.98     3162.03     61.75 o
   0   5   7      161.99      184.51     12.04 o
   1   5   7     3689.78     3820.66     79.33 o
   2   5   7      203.87      207.19     17.27 o
   3   5   7     2125.79     2409.00    116.48 o
  -3   6   7        0.29        1.82     18.44 o
  -2   6   7     1357.55     1409.72     54.44 o
  -1   6   7      140.76      134.48     12.99 o
   0   6   7     1035.02     1008.79     29.25 o
   1   6   7        0.29        3.68     11.09 o
   2   6   7      861.90      816.63     38.26 o
   3   6   7       17.34      -13.13     24.02 o
  -3   7   7      124.03      142.24     35.05 o
  -2   7   7       29.54      -31.39     24.04 o
  -1   7   7      856.37      877.79     27.14 o
   0   7   7      194.27      173.66     15.31 o
   1   7   7      381.98      342.13     21.59 o
   2   7   7        0.53       19.43     17.93 o
   3   7   7      179.13      185.02     38.64 o
  -3   8   7      205.79       94.82     72.59 o
  -2   8   7     1425.15     1447.51     53.14 o
  -1   8   7      192.91      198.36     18.82 o
   0   8   7     3775.64     4011.09     83.41 o
   1   8   7        7.37       -3.26     10.93 o
   2   8   7     1179.10     1282.42     61.25 o
   3   8   7       41.97       56.58     30.44 o
  -3   9   7      447.41      410.98     73.90 o
  -2   9   7        2.92        6.26     16.52 o
  -1   9   7      386.93      366.83     27.25 o
   0   9   7      511.08      545.15     24.97 o
   1   9   7     1699.51     1643.57     74.27 o
   2   9   7       36.01       14.75     39.07 o
  -3  10   7        4.33       -4.28     43.83 o
  -2  10   7        2.36        5.13     25.10 o
  -1  10   7       44.27       10.08     16.51 o
   0  10   7       15.24       -6.99     17.25 o
   1  10   7        0.93       11.52     11.32 o
   2  10   7       83.31       43.82     46.70 o
  -2  11   7        2.86      -25.55     43.00 o
  -1  11   7     1759.00     1720.66     61.60 o
   0  11   7        0.87       32.65     21.78 o
   1  11   7     1397.80     1436.42     78.92 o
   2  11   7       37.93       70.35     42.03 o
  -2  12   7      595.16      555.47     91.74 o
  -1  12   7       72.33       36.34     26.33 o
   0  12   7     1045.77     1083.43     57.84 o
   1  12   7        0.80       19.41     31.60 o
  -1  13   7       44.38       90.42     36.12 o
   0  13   7       20.60       -1.95     32.31 o
   1  13   7        2.44       20.16     44.18 o
  -4   0   8      235.68      346.74     43.13 o
  -3   0   8      852.89      769.13     49.58 o
  -2   0   8     3376.18     3500.68    119.48 o
  -1   0   8     4721.00     4806.07    121.77 o
   0   0   8     1957.86     1975.53     56.99 o
   1   0   8     5523.41     5455.64    122.13 o
   2   0   8     1747.19     1807.47     62.97 o
   3   0   8     1024.19     1070.63    126.78 o
  -4   1   8      155.29      121.35     37.37 o
  -3   1   8      411.39      443.62     28.44 o
  -2   1   8       22.72       13.54     12.12 o
  -1   1   8      321.92      336.28     16.53 o
   0   1   8     1822.52     1884.20     53.71 o
   1   1   8     1579.54     1533.03     30.84 o
   2   1   8     2842.28     3084.12     78.03 o
   3   1   8        2.19      -17.75     23.93 o
  -4   2   8      332.36      374.28     52.57 o
  -3   2   8       27.01       19.58     17.20 o
  -2   2   8       22.28       22.82     14.09 o
  -1   2   8       69.16       49.84     11.78 o
   0   2   8      263.72      272.35     13.77 o
   1   2   8      246.02      254.83     13.92 o
   2   2   8      129.99      136.61     14.07 o
   3   2   8      162.69      148.24     29.27 o
  -4   3   8        7.18      -19.26     44.29 o
  -3   3   8     1315.43     1442.05     74.93 o
  -2   3   8     1713.21     1674.66     52.68 o
  -1   3   8     2048.77     2228.01     52.01 o
   0   3   8     3292.79     3154.10     55.01 o
   1   3   8     1216.37     1151.35     25.77 o
   2   3   8     1877.81     1982.35     43.54 o
   3   3   8       24.81        8.84     17.55 o
  -4   4   8      716.46      795.49     67.22 o
  -3   4   8      414.58      393.57     28.49 o
  -2   4   8      683.08      725.11     36.45 o
  -1   4   8     1920.30     2033.64     44.19 o
   0   4   8      789.50      752.79     22.47 o
   1   4   8     1647.04     1739.21     33.71 o
   2   4   8       96.29      103.45     11.19 o
   3   4   8      567.72      488.24     35.98 o
  -3   5   8        8.58       -9.02     28.22 o
  -2   5   8       45.80       63.81     16.43 o
  -1   5   8       18.32       13.10     14.29 o
   0   5   8      135.44      138.23     12.14 o
   1   5   8       69.47       48.02      9.05 o
   2   5   8      199.53      163.24     19.43 o
   3   5   8        0.01       35.68     29.09 o
  -3   6   8      210.40      223.62     30.14 o
  -2   6   8     1298.88     1374.30     49.90 o
  -1   6   8      794.30      728.69     37.29 o
   0   6   8      786.15      762.35     27.38 o
   1   6   8     2457.71     2563.76     52.37 o
   2   6   8      313.88      296.39     35.28 o
   3   6   8     1072.95     1006.52     64.64 o
  -3   7   8      342.77      379.51     38.04 o
  -2   7   8      422.44      382.20     29.52 o
  -1   7   8     2321.18     2399.29     61.50 o
   0   7   8     2322.39     2416.46     61.15 o
   1   7   8     1252.97     1275.32     41.15 o
   2   7   8     1793.07     1860.64     82.24 o
   3   7   8       62.92      -18.69     43.15 o
  -3   8   8       11.30       -4.26     40.33 o
  -2   8   8       79.58       61.31     19.52 o
  -1   8   8        2.84       -2.74     16.51 o
   0   8   8       59.37       58.58     16.49 o
   1   8   8      216.75      212.12     22.37 o
   2   8   8       61.92       26.36     22.01 o
  -3   9   8      324.45      502.56     81.47 o
  -2   9   8      487.54      484.80     33.75 o
  -1   9   8      521.54      558.85     36.03 o
   0   9   8      603.20      543.56     30.63 o
   1   9   8       33.94       40.36     17.16 o
   2   9   8     1034.59     1024.37     59.39 o
  -2  10   8      867.04      866.64     78.79 o
  -1  10   8     2646.03     2731.66     79.37 o
   0  10   8      931.16      942.42     40.50 o
   1  10   8      907.99      875.57     32.51 o
   2  10   8      182.66      116.84     66.17 o
  -2  11   8      160.88      143.68     37.83 o
  -1  11   8      364.77      353.93     33.45 o
   0  11   8      394.33      353.95     35.60 o
   1  11   8       30.13       40.94     16.89 o
  -1  12   8        6.22      -38.34     38.26 o
   0  12   8      199.48      171.75     45.93 o
   1  12   8      309.21      277.70     58.45 o
   0  13   8      876.64      892.86     97.87 o
  -4   1   9      330.17      415.04     57.56 o
  -3   1   9        3.26       -8.15     28.93 o
  -2   1   9     1116.41     1021.14     37.61 o
  -1   1   9       55.11       74.17     12.48 o
   0   1   9     4376.43     4266.65     78.96 o
   1   1   9      341.13      345.19     16.64 o
   2   1   9      596.13      683.44     27.02 o
   3   1   9      264.76      253.96     39.62 o
  -4   2   9        2.54      -11.40     40.10 o
  -3   2   9      905.15      985.39     48.15 o
  -2   2   9       57.40       33.14     20.76 o
  -1   2   9     1817.13     1788.39     57.72 o
   0   2   9      537.62      481.12     17.76 o
   1   2   9     1492.17     1687.68     40.61 o
   2   2   9      237.17      212.91     21.77 o
   3   2   9     1068.93      898.01    105.18 o
  -3   3   9        1.69       -9.55     36.44 o
  -2   3   9       50.94       55.46     16.76 o
  -1   3   9       70.57       53.99     12.93 o
   0   3   9     1058.99      973.80     26.27 o
   1   3   9       14.11       17.04     12.47 o
   2   3   9        4.15      -12.33     12.21 o
   3   3   9       53.77       -9.32     58.23 o
  -3   4   9      461.91      461.32     33.73 o
  -2   4   9        6.39       -4.43     19.85 o
  -1   4   9     2704.33     2741.29     61.76 o
   0   4   9       99.03      105.55     15.27 o
   1   4   9     1240.43     1305.07     35.76 o
   2   4   9       24.91       10.95     17.44 o
   3   4   9      341.07      387.28     73.97 o
  -3   5   9       28.74        8.14     32.25 o
  -2   5   9     2612.28     2585.81     83.64 o
  -1   5   9      267.96      261.92     25.85 o
   0   5   9     2254.13     2252.64     52.08 o
   1   5   9      716.62      695.68     21.55 o
   2   5   9     1750.01     1811.25     64.84 o
   3   5   9      338.62      331.03     49.61 o
  -3   6   9      428.77      401.63     38.17 o
  -2   6   9      242.43      219.32     33.06 o
  -1   6   9      878.38      773.11     31.92 o
   0   6   9        2.86        6.90     10.46 o
   1   6   9      864.56      798.52     38.58 o
   2   6   9       37.26       40.59     24.19 o
  -3   7   9       12.64       -9.78     48.20 o
  -2   7   9       51.61       53.03     22.64 o
  -1   7   9      120.33       88.24     19.52 o
   0   7   9      448.37      444.73     30.44 o
   1   7   9      178.13      168.87     22.21 o
   2   7   9      129.93      156.09     41.10 o
  -3   8   9      669.94      757.53     71.08 o
  -2   8   9       14.54       33.44     26.16 o
  -1   8   9      928.92      968.73     42.29 o
   0   8   9      182.13      176.92     21.82 o
   1   8   9     1335.82     1511.29     70.75 o
   2   8   9      202.60      123.57     28.86 o
  -2   9   9      345.28      303.59     30.72 o
  -1   9   9        6.64       -3.36     22.36 o
   0   9   9      875.47      834.02     36.54 o
   1   9   9      368.55      344.49     30.18 o
   2   9   9      357.26      369.10     39.43 o
  -2  10   9       36.46        3.56     31.37 o
  -1  10   9      190.32      146.76     25.48 o
   0  10   9        8.57       15.82     24.68 o
   1  10   9       29.28       16.96     21.50 o
  -2  11   9     1351.22     1424.28     97.70 o
  -1  11   9       93.34       79.88     42.63 o
   0  11   9      671.35      677.77     45.51 o
   1  11   9       82.99       40.10     30.61 o
  -1  12   9      388.20      375.87     41.69 o
   0  12   9       78.82       89.03     36.34 o
  -3   0  10      391.27      362.82    111.26 o
  -2   0  10     1906.70     1814.62     73.39 o
  -1   0  10     1097.14     1052.29     47.24 o
   0   0  10     1195.73     1246.75     46.00 o
   1   0  10     3115.26     3138.75     92.61 o
   2   0  10     2979.67     3470.93    145.62 o
   3   0  10        2.16       -3.20     38.52 o
  -3   1  10        3.87       32.11     30.55 o
  -2   1  10      387.07      362.16     21.24 o
  -1   1  10      967.10      959.57     30.13 o
   0   1  10      656.09      646.70     27.26 o
   1   1  10      679.64      657.32     25.82 o
   2   1  10        0.57      -22.30     24.33 o
   3   1  10      673.58      679.15     54.55 o
  -3   2  10      103.23      118.49     41.22 o
  -2   2  10       96.75       67.82     21.44 o
  -1   2  10        2.50        3.61     12.36 o
   0   2  10      363.74      304.36     16.19 o
   1   2  10      113.60      110.61     13.90 o
   2   2  10      370.11      343.24     27.56 o
   3   2  10        0.76      -14.89     27.45 o
  -3   3  10      757.88      743.53     49.43 o
  -2   3  10      694.65      636.82     33.97 o
  -1   3  10     2200.43     2071.78     56.80 o
   0   3  10      261.94      248.15     16.93 o
   1   3  10     2452.92     2585.26     51.45 o
   2   3  10       51.26      -19.99     20.18 o
   3   3  10      697.65      756.95     84.81 o
  -3   4  10      110.61       58.54     35.43 o
  -2   4  10      563.07      517.58     40.48 o
  -1   4  10      646.02      588.87     28.47 o
   0   4  10     1341.92     1346.21     35.35 o
   1   4  10       12.90        4.91     21.18 o
   2   4  10     1252.80     1369.26     65.82 o
  -3   5  10       16.69       24.97     37.40 o
  -2   5  10        2.25       22.72     22.84 o
  -1   5  10        0.76        8.75     14.13 o
   0   5  10       92.76       50.24     13.65 o
   1   5  10       34.14       16.83     13.13 o
   2   5  10       32.04       29.25     26.02 o
  -3   6  10      282.15      195.04     54.65 o
  -2   6  10      322.08      298.70     43.50 o
  -1   6  10      214.33      219.70     19.46 o
   0   6  10     1298.54     1188.00     56.02 o
   1   6  10      628.02      505.54     29.65 o
   2   6  10     1565.48     1648.51     91.77 o
  -3   7  10      194.29      156.32     53.10 o
  -2   7  10      292.24      335.45     34.12 o
  -1   7  10     1642.81     1626.84     55.32 o
   0   7  10      785.12      748.93     39.91 o
   1   7  10     1322.23     1355.09     69.22 o
   2   7  10       94.01      -15.03     56.04 o
  -2   8  10       58.78       58.34     34.12 o
  -1   8  10       18.96      -15.23     23.17 o
   0   8  10       53.25       54.94     17.36 o
   1   8  10        1.91      -29.31     19.54 o
   2   8  10       92.21       47.91     35.37 o
  -2   9  10      449.48      391.25     45.64 o
  -1   9  10      256.57      231.58     28.89 o
   0   9  10        7.87       45.31     28.10 o
   1   9  10     1011.32     1023.87     64.61 o
  -2  10  10      509.91      534.47     59.44 o
  -1  10  10      531.53      324.06    142.26 o
   0  10  10     1339.17     1477.00    109.31 o
   1  10  10      338.98      370.74     53.46 o
  -1  11  10      196.46      158.66     34.26 o
   0  11  10        1.18      -40.23     81.09 o
  -3   1  11      610.70      654.61     55.89 o
  -2   1  11      185.23      171.34     28.82 o
  -1   1  11     1911.47     1896.53     48.92 o
   0   1  11      754.93      718.27     25.88 o
   1   1  11      599.54      553.08     30.70 o
   2   1  11      353.74      378.54     33.97 o
  -3   2  11       80.29       46.01     41.61 o
  -2   2  11      963.07     1047.88     49.61 o
  -1   2  11       84.99       63.11     14.56 o
   0   2  11     1766.24     1694.00     62.04 o
   1   2  11     2061.74     2067.25     72.65 o
   2   2  11     1036.81     1087.12     80.44 o
  -3   3  11       60.99      100.94     34.65 o
  -2   3  11      154.76      131.51     30.87 o
  -1   3  11      345.22      331.04     21.74 o
   0   3  11       72.86       47.33     14.95 o
   1   3  11       36.94       15.44     17.88 o
   2   3  11       39.75       43.40     25.95 o
  -3   4  11        2.11       30.40     42.58 o
  -2   4  11      750.63      822.03     43.29 o
  -1   4  11      136.62      122.39     21.43 o
   0   4  11     1547.65     1476.86     49.68 o
   1   4  11      103.66      109.60     16.43 o
   2   4  11      123.90       64.33     30.33 o
  -3   5  11     1053.05     1044.04     77.27 o
  -2   5  11      100.46       89.06     27.39 o
  -1   5  11     1171.27     1121.03     51.53 o
   0   5  11      632.73      666.97     29.72 o
   1   5  11     1115.65     1231.72     47.12 o
   2   5  11      705.59      893.32     63.05 o
  -3   6  11        6.16        5.83     67.19 o
  -2   6  11      869.97      863.48     52.56 o
  -1   6  11      129.92      100.35     27.15 o
   0   6  11      433.47      346.87     31.42 o
   1   6  11       79.56       65.58     24.01 o
   2   6  11      245.92      217.84     41.63 o
  -2   7  11        3.97       18.32     39.77 o
  -1   7  11      455.57      432.87     40.42 o
   0   7  11      179.31      128.72     25.53 o
   1   7  11      128.68       89.28     39.73 o
   2   7  11       21.35       46.99     26.32 o
  -2   8  11      493.36      515.67     91.25 o
  -1   8  11      251.82      159.70     31.90 o
   0   8  11     1626.98     1759.94     86.85 o
   1   8  11      576.64      524.58     40.69 o
  -2   9  11      190.59      154.09     67.55 o
  -1   9  11      498.37      573.59     47.17 o
   0   9  11      347.12      302.91     56.29 o
   1   9  11      263.81      279.55     42.02 o
  -1  10  11        7.43        1.31     37.90 o
   0  10  11        0.57       25.71     32.46 o
  -3   0  12      316.89      449.67     96.11 o
  -2   0  12      426.67      233.83     51.06 o
  -1   0  12      983.60      996.25     88.15 o
   0   0  12      222.01      204.63     46.35 o
   1   0  12     2202.73     2377.94    131.53 o
   2   0  12       11.79        7.65     32.25 o
  -3   1  12       60.49       20.98     50.84 o
  -2   1  12      209.04      177.47     42.75 o
  -1   1  12        1.00      -14.34     18.43 o
   0   1  12       23.83       52.60     37.41 o
   1   1  12       14.25       -5.62     22.85 o
   2   1  12      748.71      833.80     48.14 o
  -3   2  12       40.71       37.45     46.69 o
  -2   2  12       10.75        8.74     25.45 o
  -1   2  12      565.56      611.05     55.94 o
   0   2  12       62.19       31.93     22.64 o
   1   2  12      135.92      142.65     23.57 o
   2   2  12        8.38      -20.52     27.25 o
  -3   3  12       89.69       66.41     59.49 o
  -2   3  12     1066.59     1077.48     58.34 o
  -1   3  12        9.62       11.75     24.25 o
   0   3  12     1983.96     1988.49     82.39 o
   1   3  12       91.46      101.01     22.95 o
   2   3  12      854.16      849.65     50.80 o
  -3   4  12      255.74      283.70     58.29 o
  -2   4  12       84.77       82.28     29.18 o
  -1   4  12     1248.99     1177.67     65.02 o
   0   4  12       14.57       19.69     20.04 o
   1   4  12     1146.87     1246.36     66.15 o
   2   4  12        0.16        9.01     33.22 o
  -2   5  12       48.19       47.22     38.37 o
  -1   5  12       26.43       51.99     38.56 o
   0   5  12       43.92       88.70     29.48 o
   1   5  12       35.37       36.34     19.53 o
   2   5  12       80.87      158.69     73.03 o
  -2   6  12      112.50      175.71     42.69 o
  -1   6  12      572.39      455.58     42.93 o
   0   6  12       70.72       70.16     20.48 o
   1   6  12      896.42     1002.51     48.02 o
  -2   7  12      582.15      667.19     70.52 o
  -1   7  12      151.59      155.67     36.35 o
   0   7  12      672.25      744.08     79.48 o
   1   7  12       46.46       66.92     34.49 o
  -2   8  12        1.52       46.73     54.55 o
  -1   8  12        1.64       62.04     39.13 o
   0   8  12       15.48       -2.30     27.65 o
   1   8  12      138.08      133.71     46.93 o
  -1   9  12        5.71      -17.03     42.95 o
   0   9  12      423.03      414.01     46.25 o
  -2   1  13      335.58      316.20     55.51 o
  -1   1  13      169.94      179.02     28.14 o
   0   1  13     1310.73     1443.06     64.42 o
   1   1  13      545.10      628.64     41.16 o
  -2   2  13       91.82      -26.04     43.93 o
  -1   2  13      975.41      956.09     56.93 o
   0   2  13     1368.15     1417.69     65.82 o
   1   2  13      630.37      769.71     44.97 o
  -2   3  13       72.80       94.69     38.60 o
  -1   3  13       89.57       32.94     30.40 o
   0   3  13      231.88      206.67     40.75 o
   1   3  13        3.22       -8.46     21.32 o
  -2   4  13      150.99      137.23     49.10 o
  -1   4  13      456.97      401.54     49.50 o
   0   4  13      107.24      120.68     31.22 o
   1   4  13      174.56      190.44     29.71 o
  -2   5  13      411.12      342.69     58.28 o
  -1   5  13      199.57      160.48     37.87 o
   0   5  13      708.72      772.71     62.05 o
   1   5  13      975.91     1093.46     63.86 o
  -2   6  13      142.16       51.30    141.38 o
  -1   6  13      145.10      102.29     38.57 o
   0   6  13      103.45      108.32     34.25 o
   1   6  13      167.59       94.56     39.17 o
  -1   7  13       12.91       -7.03     42.35 o
   0   7  13      204.58      270.28     35.69 o
  -2   0  14      798.30      642.10    125.74 o
  -1   0  14      143.13      120.50     46.89 o
   0   0  14      955.02      962.49    132.58 o
   1   0  14        6.30        6.64     47.46 o
  -2   1  14       19.23       26.45     46.12 o
  -1   1  14       66.21       33.48     32.70 o
   0   1  14        0.74      -21.29     31.24 o
   1   1  14      466.42      473.35     69.94 o
  -2   2  14      215.58      263.34     59.84 o
  -1   2  14        2.10        3.10     36.68 o
   0   2  14       63.70       77.04     29.21 o
   1   2  14       32.72       78.99     32.65 o
  -2   3  14       92.31       88.86     40.87 o
  -1   3  14     1879.01     2002.36    108.53 o
   0   3  14       19.54      -29.31     30.31 o
   1   3  14      706.73      732.61     51.29 o
  -1   4  14        3.14       32.61     33.99 o
   0   4  14      580.11      635.62     45.78 o
  -1   5  14       10.37      -18.34     38.72 o
   0   5  14        0.93        6.92     29.22 o
  -1   1  15      407.17      447.93     50.95 o
   0   1  15      320.79      298.99     34.94 o
  -1   2  15      177.97      226.85     56.90 o
   0   2  15      212.62      159.12     61.23 o
 
